# Supplementary material for: Idiosyncratic Characteristics of Postural Sway in Normal and Perturbed Standing
Source: Front Hum Neurosci. 2021 May 17;15:660470. doi: 10.3389/fnhum.2021.660470 (PMC8165221; doi:10.3389/fnhum.2021.660470)
Supplement: Supplementary file 1 [file Data_Sheet_1.xlsx]

## Sheet: results
ID	Age	M/F	Height	Weight	rmsvelN_1	rmsvelN_2	rmsvelN_mean	rmsvelS02_1	rmsvelS02_2	rmsvelS02_mean	rmsvelS04_1	rmsvelS04_2	rmsvelS04_mean	ppS02_1	ppS02_2	ppS02_mean	ppS04_1	ppS04_2	ppS04_mean
1	31	M	1.8	80.7	0.5471	0.4916	0.51935	0.5305	0.5626	0.54655	0.5796	0.6148	0.5972	2.9265	3.3569	3.1417	2.944	2.7613	2.85265
2	28	M	1.83	71.4	0.3862	0.3878	0.387	0.4151	0.4116	0.41335	0.4302	0.4243	0.42725	1.9761	3.5196	2.74785	2.1704	2.3921	2.28125
3	32	M	1.74	82.4	0.5422	0.4713	0.50675	0.4821	0.5339	0.508	0.5838	0.7884	0.6861	4.1086	4.9893	4.54895	3.4183	2.491	2.95465
4	29	M	1.75	61.2	0.3511	0.4802	0.41565	0.4287	0.4749	0.4518	0.5198	0.4855	0.50265	2.4458	2.7725	2.60915	2.1994	1.9827	2.09105
5	27	F	1.63	68.1	0.4099	0.5219	0.4659	0.4596	0.4394	0.4495	0.5317	0.4543	0.493	4.3146	4.7299	4.52225	3.2654	2.9511	3.10825
6	31	F	1.71	62.2	0.6568	0.6841	0.67045	0.7203	0.8111	0.7657	0.9005	0.9818	0.94115	4.5903	4.3436	4.46695	3.5436	3.4819	3.51275
7	32	M	1.78	74.9	0.4753	0.4267	0.451	0.6088	0.4786	0.5437	0.6723	0.5332	0.60275	3.1784	2.9714	3.0749	2.6269	2.6303	2.6286
8	26	M	1.74	65.3	0.3941	0.5948	0.49445	0.4765	0.5757	0.5261	0.7375	0.6576	0.69755	4.0713	4.5386	4.30495	2.9515	2.8442	2.89785
9	32	F	1.59	51	0.321	0.4099	0.36545	0.4207	0.4723	0.4465	0.493	0.4801	0.48655	4.1313	4.8748	4.50305	3.6235	3.6834	3.65345
10	31	M	1.66	55	0.897	0.7587	0.82785	0.7909	0.8201	0.8055	0.8532	0.7413	0.79725	3.5585	4.1704	3.86445	3.0545	2.7669	2.9107
11	37	F	1.57	60.9	0.7005	0.9218	0.81115	0.7221	0.6428	0.68245	0.6515	0.7211	0.6863	3.5383	4.789	4.16365	3.579	3.302	3.4405
12	29	M	1.77	59.5	0.3235	0.3396	0.33155	0.4431	0.4109	0.427	0.4998	0.5808	0.5403	3.2181	2.9421	3.0801	2.7744	2.3629	2.56865
13	26	F	1.63	73.8	0.4607	0.5059	0.4833	0.5159	0.4604	0.48815	0.5096	0.5941	0.55185	4.9332	3.937	4.4351	3.6027	3.7501	3.6764
14	24	M	1.88	92.5	0.4543	0.4953	0.4748	0.5744	0.6258	0.6001	0.6264	0.6225	0.62445	4.1897	4.1916	4.19065	3.1271	3.2356	3.18135
15	26	F	1.59	53.3	0.4167	0.4973	0.457	0.4327	0.4781	0.4554	0.5112	0.5612	0.5362	3.6447	2.965	3.30485	2.5592	3.0903	2.82475
16	28	F	1.74	62.2	0.4831	0.6826	0.58285	0.6915	0.7105	0.701	0.7349	0.737	0.73595	3.9503	4.0369	3.9936	2.968	3.0318	2.9999
17	30	F	1.66	60	0.6903	0.7245	0.7074	0.7234	0.6709	0.69715	0.7423	0.7994	0.77085	4.763	5.7459	5.25445	2.5695	3.4564	3.01295
18	25	M	1.69	74.1	0.6541	0.826	0.74005	0.8495	0.8929	0.8712	1.0151	0.8101	0.9126	4.4595	3.2704	3.86495	3.1792	2.6648	2.922
19	31	M	1.82	87.6	0.4597	0.6019	0.5308	0.6643	0.5196	0.59195	0.6992	0.6454	0.6723	3.0816	3.7919	3.43675	3.1309	3.0529	3.0919

## Sheet: legend
	Variable name	Description of variable name
	ID	Participant ID
	Age	Participant age (years)
	M/F	Participant sex (male or female)
	Height	Participant body height (m)
	Weight	Participant body weight (kg)
	rmsvelN_1	Spontaneous sway measured in normal condition (deg s-1), trial #1
	rmsvelN_2	Spontaneous sway measured in normal condition (deg s-1)), trial #2
	rmsvelN_mean	Spontaneous sway measured in normal condition (deg s-1), average of two trials
	rmsvelS02_1	Spontaneous sway measured in sine 0.2 condition (deg s-1), trial #1
	rmsvelS02_2	Spontaneous sway measured in sine 0.2 condition (deg s-1)), trial #2
	rmsvelS02_mean	Spontaneous sway measured in sine 0.2 condition (deg s-1), average of two trials
	rmsvelS04_1	Spontaneous sway measured in sine 0.4 condition (deg s-1), trial #1
	rmsvelS04_2	Spontaneous sway measured in sine 0.4 condition (deg s-1)), trial #2
	rmsvelS04_mean	Spontaneous sway measured in sine 0.4 condition (deg s-1), average of two trials
	ppS02_1	Body angle peak-to-peak gain in sine 0.2 condition (ratio of footplate angle), trial #1
	ppS02_2	Body angle peak-to-peak gain in sine 0.2 condition (ratio of footplate angle), trial #2
	ppS02_mean	Body angle peak-to-peak gain in sine 0.2 condition (ratio of footplate angle), average of two trials
	ppS04_1	Body angle peak-to-peak gain in sine 0.4 condition (ratio of footplate angle), trial #1
	ppS04_2	Body angle peak-to-peak gain in sine 0.4 condition (ratio of footplate angle), trial #2
	ppS04_mean	Body angle peak-to-peak gain in sine 0.4 condition (ratio of footplate angle), average of two trials
